# Supplementary material for: Suppression of the human malic enzyme 2 modifies energy metabolism and inhibits cellular respiration
Source: Commun Biol. 2023 May 22;6:548. doi: 10.1038/s42003-023-04930-y (PMC10202922; doi:10.1038/s42003-023-04930-y)
Supplement: Supplementary file 3 — Supplementary Data 1 [file 42003_2023_4930_MOESM3_ESM.xlsx]

## Sheet: Fig. 4 
Fig.4a	Pyruvate	Sample			Pyruvate	Sample			Pyruvate	Sample			Pyruvate	Sample
	HEK293T	Con	ME2-Over		HEK293T	Con	ME2-KD		HEK293T	Con	EA		HEK293T	Con	MDSA
	Exp 1	1.47	3.77		Exp 1	1.1	0.79		Exp 1	1.07	0.48		Exp 1	0.95	0.68
	Exp 2	0.76	4.13		Exp 2	1.01	0.75		Exp 2	1.03	0.41		Exp 2	1.06	0.86
	Exp 3	0.83	2.73		Exp 3	0.89	0.57		Exp 3	1.11	0.54		Exp 3	1.01	0.6
	AVR	1.02	3.54333		AVR	1	0.703333		AVR	1.07	0.476667		AVR	1.00667	0.713333
	stdev	0.39128	0.727003		stdev	0.105357	0.117189		stdev	0.04	0.0650641		stdev	0.0550757	0.133167
	unpaird t-test		0.00611313		unpaird t-test		0.0310601		unpaird t-test		0.000176491		unpaird t-test		0.0243258
	P value summary		*		P value summary		***		P value summary		***		P value summary		*
Fig.4b	NADH	Sample			NADH	Sample			NADH	Sample			NADH	Sample
	HEK293T	Con	ME2-Over		HEK293T	Con	ME2-KD		HEK293T	Con	EA		HEK293T	Con	MDSA
	Exp 1	1.03	1.72		Exp 1	0.98	0.58		Exp 1	1.01	0.63		Exp 1	1	0.89
	Exp 2	0.99	1.73		Exp 2	1.01	0.43		Exp 2	1.02	0.64		Exp 2	0.98	0.67
	Exp 3	1.01	1.54		Exp 3	1.02	0.54		Exp 3	1	0.55		Exp 3	1.04	0.52
	AVR	1.01	1.66333		AVR	1.00333	0.516667		AVR	1.01	0.606667		AVR	1.00667	0.693333
	stdev	0.02	0.106927		stdev	0.0208167	0.0776745		stdev	0.01	0.0493288		stdev	0.0305505	0.1861
	unpaird t-test		0.000482271		unpaird t-test		0.000468211		unpaird t-test		0.000156227		unpaird t-test		0.0451174
	P value summary		***		P value summary		***		P value summary		***		P value summary		*
Fig.4c	NAD+/NADH	Sample			NAD+/NADH	Sample			NAD+/NADH	Sample			NAD+/NADH	Sample
	HEK293T	Con	ME2-Over		HEK293T	Con	ME2-KD		HEK293T	Con	EA		HEK293T	Con	MDSA
	Exp 1	1.05	0.64		Exp 1	0.99	1.88		Exp 1	1.05	2.5		Exp 1	0.98	2.5
	Exp 2	1.01	0.47		Exp 2	1.06	3.43		Exp 2	0.97	2.54		Exp 2	1.04	2.54
	Exp 3	0.93	0.32		Exp 3	0.93	2.2		Exp 3	0.99	2.15		Exp 3	1.04	2.15
	AVR	0.996667	0.476667		AVR	0.993333	2.50333		AVR	1.00333	2.39667		AVR	1.02	2.39667
	stdev	0.061101	0.160104		stdev	0.0650641	0.818311		stdev	0.0416333	0.214554		stdev	0.034641	0.214554
	unpaird t-test		0.0062725		unpaird t-test		0.0333423		unpaird t-test		0.000382435		unpaird t-test		0.000392115
	P value summary		**		P value summary		*		P value summary		***		P value summary		*
Fig.4c	Pyruvate	Sample			Pyruvate	Sample
	HFL-1	Con	EA		HFL-1	Con	MDSA
	Exp 1	1.02	0.46		Exp 1	1.08	0.78
	Exp 2	1.02	0.56		Exp 2	0.97	0.73
	Exp 3	0.97	0.48		Exp 3	0.98	0.82
	AVR	1.00333	0.5		AVR	1.01	0.776667
	stdev	0.0288675	0.052915		stdev	0.0608276	0.0450925
	unpaird t-test		0.000132856		unpaird t-test		0.00593545
	P value summary		***		P value summary		**
Fig.4d	NADH	Sample			NADH	Sample
	HFL-1	Con	EA		HFL-1	Con	MDSA
	Exp 1	1	0.52		Exp 1	1	0.62
	Exp 2	1.06	0.55		Exp 2	0.99	0.76
	Exp 3	0.99	0.48		Exp 3	1.02	0.81
	AVR	1.01667	0.516667		AVR	1.00333	0.73
	stdev	0.0378594	0.0351188		stdev	0.0152753	0.0984886
	unpaird t-test		7.40869e-05		unpaird t-test		0.00897003
	P value summary		***		P value summary		**
Fig.4e	NAD+/NADH	Sample			NAD+/NADH	Sample
	HFL-1	Con	EA		HFL-1	Con	MDSA
	Exp 1	1.05	1.9		Exp 1	1.02	1.62
	Exp 2	0.98	2.89		Exp 2	1.03	1.4
	Exp 3	1.02	1.6		Exp 3	0.96	1.39
	AVR	1.01667	2.13		AVR	1.00333	1.47
	stdev	0.0351188	0.675056		stdev	0.0378594	0.13
	unpaird t-test		0.0462683		unpaird t-test		0.00395542
	P value summary		*		P value summary		**
Fig.4g	ATP	Sample			ATP	Sample			ATP	Sample			ATP	Sample
	HEK293FT	Con	ME2-Over		HEK293FT	Con	ME2-KD		HEK293FT	Con	EA		HEK293FT	Con	MDSA
	Exp 1	1.08	1.21		Exp 1	1.01	0.77		Exp 1	1.01	0.84		Exp 1	0.97	0.9
	Exp 2	0.95	1.25		Exp 2	1.01	0.81		Exp 2	0.94	0.69		Exp 2	1.04	0.82
	Exp 3	1.02	1.14		Exp 3	1.06	0.69		Exp 3	1.01	0.76		Exp 3	0.99	0.72
					Exp 4	1.02	0.9		Exp 4	0.98	0.69
	AVR	1.01667	1.2		AVR	1.025	0.7925		AVR	0.985	0.745		AVR	1	0.813333
	stdev	0.0650641	0.0556776		stdev	0.0238048	0.0873212		stdev	0.0331662	0.0714143		stdev	0.0360555	0.090185
	unpaird t-test		0.0206884		unpaird t-test		0.00214087		unpaird t-test		0.000887307		unpaird t-test		0.0291368
	P value summary		*		P value summary		**		P value summary		***		P value summary		*
Fig.4h	NADPH	Sample			NADPH	Sample			NADPH	Sample			NADPH	Sample
	HEK293FT	Con	ME2-Over		HEK293FT	Con	ME2-KD		HEK293FT	Con	EA		HEK293FT	Con	MDSA
	Exp 1	0.99	1.47		Exp 1	1	0.71		Exp 1	1	1.16		Exp 1	1.2	1.17
	Exp 2	0.99	1.49		Exp 2	0.98	0.83		Exp 2	1	0.67		Exp 2	0.98	0.91
	Exp 3	1.01	1.73		Exp 3	0.94	0.82		Exp 3	1.1	1.13		Exp 3	1.02	1.23
					Exp 4	1.09	0.96		Exp 4	0.95	1.26		Exp 4	0.97	1.29
	AVR	0.996667	1.56333		AVR	1.0025	0.83		AVR	1.0125	1.055		AVR	1.0425	1.15
	stdev	0.011547	0.144684		stdev	0.0634429	0.102307		stdev	0.0629153	0.262615		stdev	0.107199	0.167332
	unpaird t-test		0.00249451		unpaird t-test		0.0285803		unpaird t-test		0.763602		unpaird t-test		0.320852
	P value summary		**		P value summary		*		P value summary		ns		P value summary		ns
Fig.4l	ROS	Sample			ROS	Sample			ROS	Sample			ROS	Sample
	HEK293FT	Con	ME2-Over		HEK293FT	Con	ME2-KD		HEK293FT	Con	EA		HEK293FT	Con	MDSA
	Exp 1	0.96	0.86		Exp 1	1.07	1.29		Exp 1	0.93	1.05		Exp 1	0.99	1.24
	Exp 2	1.02	0.82		Exp 2	1.04	1.26		Exp 2	1.05	1.09		Exp 2	0.98	1.12
	Exp 3	1.04	0.82		Exp 3	0.96	1.19		Exp 3	1.09	1.1		Exp 3	1	0.92
									Exp 4	0.97	1.18
	AVR	1.00667	0.833333		AVR	1.02333	1.24667		AVR	1.02333	1.08		AVR	0.99	1.09333
	stdev	0.0416333	0.023094		stdev	0.0568624	0.051316		stdev	0.0832666	0.0264575		stdev	0.01	0.161658
	unpaird t-test		0.00323325		unpaird t-test		0.00722949		unpaird t-test		0.324134		unpaird t-test		0.33114
	P value summary		**		P value summary		**		P value summary		ns		P value summary		ns
Fig.4j	ATP	Sample			ATP	Sample
	HFL-1	Con	EA		HFL-1	Con	MDSA
	Exp 1	0.98	0.76		Exp 1	0.98	0.72
	Exp 2	1.07	0.89		Exp 2	1	0.76
	Exp 3	0.98	0.69		Exp 3	1.01	0.34
	Exp 4	1.05	0.78
	AVR	1.02	0.78		AVR	0.996667	0.606667
	stdev	0.0469042	0.0828654		stdev	0.0152753	0.231805
	unpaird t-test		0.00235449		unpaird t-test		0.0437751
	P value summary		**		P value summary		*
Fig.4k	NADPH	Sample			NADPH	Sample
	HFL-1	Con	EA		HFL-1	Con	MDSA
	Exp 1	1.01	0.78		Exp 1	1.05	0.61
	Exp 2	1.01	0.74		Exp 2	1	0.62
	Exp 3	1	0.91		Exp 3	0.98	0.75
	AVR	1.00667	0.81		AVR	1.01	0.66
	stdev	0.0057735	0.0888819		stdev	0.0360555	0.0781025
	unpaird t-test		0.0187076		unpaird t-test		0.00213766
	P value summary		**		P value summary		**
Fig.4l	ROS	Sample			ROS	Sample
	HFL-1	Con	EA		HFL-1	Con	MDSA
	Exp 1	0.948267	1.17909		Exp 1	0.98	1.42
	Exp 2	1.03926	1.28514		Exp 2	1.03	1.44
	Exp 3	0.986485	1.11046		Exp 3	0.97	1.66
	AVR	0.991336	1.19157		AVR	0.993333	1.50667
	stdev	0.0456882	0.0880042		stdev	0.0321455	0.133167
	unpaird t-test		0.0249515		unpaird t-test		0.00290602
	P value summary		*		P value summary		**

## Sheet: Fig. 5
Fig. 5a	Pyruvate	Sample			Pyruvate	Sample			Fig. 5e	EA	Control						Fig. 5f		EA				Fig. 5j	MDSA	Control								Fig. 5k		MDSA
	H1299	Con	EA		H1299	Con	MDSA			Time (minutes)	Exp 1	Exp 2	Exp 3	AVR	stdev			Basal Respiration	0 µM	75 µM	150 µM			Time (minutes)	Exp 1	Exp 2	Exp 3			AVR	stdev			Basal Respiration	0 µM	75 µM	150 µM
	Exp 1	0.86	0.77		Exp 1	1.07	0.7			1.38053	488.963	542.41	459.14	496.838	42.1898			Exp 1	326.5	274.2	264.3			1.38053	488.963	542.41	459.14			496.838	42.1898			Exp 1	326.5	192.4	224.6
	Exp 2	1.12	0.75		Exp 2	1.01	0.88			9.8872	475.258	516.97	435.94	476.056	40.5209			Exp 2	311.2	319.8	238.7			9.8872	475.258	516.97	435.94			476.056	40.5209			Exp 2	311.2	208.7	202
	Exp 3	1.01	0.73		Exp 3	0.97	0.89			18.3936	476.583	512.97	432.38	473.978	40.3581			Exp 3	249.1	242.9	222.8			18.3936	476.583	512.97	432.38			473.978	40.3581			Exp 3	249.1	162.6	196.1
	AVR	0.996667	0.75		AVR	1.01667	0.823333			27.0133	253.2	271.43	224.27	249.633	23.7814			Exp 4	280.1	232.5	226.7			27.0133	253.2	271.43	224.27			249.633	23.7814			Exp 4	280.1	199.2	181.6
	stdev	0.130512	0.02		stdev	0.0503322	0.106927			35.5174	252.366	275.03	230.1	252.499	22.4653			Exp 5	371.6	196.3	228.5			35.5174	252.366	275.03	230.1			252.499	22.4653			Exp 5	371.6	183.9	185
	unpaird t-test		0.0318004		unpaird t-test		0.047178			44.0181	253.488	276.13	231.79	253.803	22.1717			Exp 6	313	247.3	210.4			44.0181	253.488	276.13	231.79			253.803	22.1717			Exp 6	313	219.1	229.1
	P value summary		*		P value summary		*			52.6274	822.639	826.56	688.28	779.16	78.7285			Exp 7	335.4	263.5	175.4			52.6274	822.639	826.56	688.28			779.16	78.7285			Exp 7	335.4	277.9	234.7
										61.1268	770.647	789.74	668.18	742.856	65.3718			Exp 8		334.5	173.9			61.1268	770.647	789.74	668.18			742.856	65.3718			Exp 8		250.8	231.8
										69.6324	714.406	743.49	643.02	700.305	51.6979			Exp 9			179.9			69.6324	714.406	743.49	643.02			700.305	51.6979			Exp 9		228	252.4
Fig. 5b	Pyruvate	Sample			ATP	Sample				78.2354	151.562	141.85	121.43	138.281	15.3798			Exp 10			188.1			78.2354	151.562	141.85	121.43			138.281	15.3798			Exp 10		218.5	207.1
	H1299	Con	MDSA		H1299	Con	MDSA			86.7325	157.225	145.38	123.45	142.018	17.1366			Exp 11			189.8			86.7325	157.225	145.38	123.45			142.018	17.1366			Exp 11		228.1	183.38
	Exp 1	0.98	0.8		Exp 1	1.05	0.91			95.2349	158.583	141.42	119.41	139.804	19.6364			AVR	312.414	263.875	208.955			95.2349	158.583	141.42	119.41			139.804	19.6364			Exp 12		230.67	171.46
	Exp 2	0.99	0.84		Exp 2	1.03	0.92											stdev	39.3371	45.4936	29.731													Exp 13		223.29	240.69
	Exp 3	1.03	0.76		Exp 3	1.03	0.98											One-way ANOVA		0.04	<0.001													Exp 14		270.21
	AVR	1	0.8		AVR	1.03667	0.936667			EA	75 µM							P value summary		*	***			MDSA	75 µM									Exp 15		232.08
	stdev	0.0264575	0.04		stdev	0.011547	0.0378594			Time (minutes)	Exp 1	Exp 2	Exp 3	AVR	stdev									Time (minutes)	Exp 1	Exp 2	Exp 3	Exp 4	Exp 5	AVR	stdev			Exp 16		221.16
	unpaird t-test		0.00194847		unpaird t-test		0.0119125			1.38053	310.09	264.34	313.41	295.947	27.4225									1.38053	364.34	326.14	290.01	286.56	298.28	313.066	32.6065			AVR	312.414	221.663	210.764
	P value summary		**		P value summary		**			9.8872	303.29	261.5	313.18	292.657	27.4319		Fig. 5g		EA					9.8872	353.95	316.24	287.18	280.43	292.95	306.15	29.926			stdev	39.3371	29.555	26.2781
										18.3936	303.78	261.24	312.24	292.42	27.332			Maximum Resipiration	0 uM	75 uM	150 uM			18.3936	354.57	313.77	283.39	279.11	293.28	304.824	30.8569			One-way ANOVA		<0.001	<0.001
										27.0133	126.24	110.45	119.72	118.803	7.93481			Exp 1	619	461.9	485.9			27.0133	147.01	109.43	99.5	101.95	110.78	113.734	19.2095			P value summary		***	***
Fig. 5c	NADPH	Sample			NADPH	Sample				35.5174	130.73	117.14	124.11	123.993	6.79575			Exp 2	559.9	594.3	460.7			35.5174	140.93	120.31	109.83	109.1	119.67	119.968	12.8501
	H1299	Con	EA		H1299	Con	MDSA			44.0181	134.12	119.88	127.95	127.317	7.14109			Exp 3	506.6	416.6	399.5			44.0181	148.64	121.95	107.9	110.74	120.23	121.892	16.1118
	Exp 1	1.04	0.87		Exp 1	0.97	0.87			52.6274	552.06	498.34	598.65	549.683	50.1972			Exp 4	528.3	480.8	468			52.6274	669.68	655.91	563.01	587.97	547.31	604.776	55.128		Fig. 5l		MDSA
	Exp 2	0.97	0.89		Exp 2	0.98	0.89			61.1268	520.77	467.97	563.93	517.557	48.0606			Exp 5	685.1	433.4	462.6			61.1268	639.68	602	505.5	546.83	522.61	563.324	56.1235			Maximum Resipiration	0 µM	75 µM	150 µM
	Exp 3	0.99	0.9		Exp 3	1	0.92			69.6324	473.86	433.2	518.78	475.28	42.8077			Exp 6	568.9	533.7	466.1			69.6324	601.32	547.63	454.05	492.28	479.42	514.94	59.188			Exp 1	619	300.6	366.5
	AVR	1	0.886667		AVR	0.983333	0.893333			78.2354	66.05	60.03	59.7	61.9267	3.57472			Exp 7	609.5	454	398.2			78.2354	69.99	57.32	48.27	52.61	61.69	57.976	8.38989			Exp 2	559.9	331	352.1
	stdev	0.0360555	0.0152753		stdev	0.0152753	0.0251661			86.7325	73.19	66.99	65.38	68.52	4.12368			Exp 8		498.4	404.8			86.7325	79.66	64.75	56.4	62.06	67.06	65.986	8.61633			Exp 3	506.6	264.9	329.3
	unpaird t-test		0.00742179		unpaird t-test		0.00610723			95.2349	71.28	64.96	64.96	67.0667	3.64885			Exp 9			386.8			95.2349	76.69	62.99	55.42	60.56	65.17	64.166	7.8857			Exp 4	528.3	466.4	394.4
	P value summary		**		P value summary		**											Exp 10			383.4													Exp 5	685.1	459.4	427.5
																		Exp 11			420													Exp 6	568.9	511.1	460.4
										EA	150 µM							AVR	582.471	484.137	430.545			MDSA	150 µM									Exp 7	609.5	593	519.6
Fig. 5d	ROS	Sample			ROS	Sample				Time (minutes)	Exp 1	Exp 2	Exp 3	AVR	stdev			stdev	60.5285	57.7497	38.1947			Time (minutes)	Exp 1	Exp 2	Exp 3	Exp 4		AVR	stdev			Exp 8		592.9	512.1
	H1299	Con	EA		H1299	Con	MDSA			1.38053	295.59	238.54	219.11	29.6733	39.7522			One-way ANOVA		0.002	<0.001			1.38053	291.09	296.3	317.61	251.78		18.7075	27.4552			Exp 9		507.6	572.6
	Exp 1	1.195	1.701		Exp 1	0.924	1.315			9.8872	289.28	234	214.17	245.817	38.9243			P value summary		**	***			9.8872	284.66	291.26	310.32	247.52		17.96	26.3022			Exp 10		527.4	458.3
	Exp 2	1.116	1.27		Exp 2	1.022	1.539			18.3936	289.78	234.06	215.68	246.507	38.5862									18.3936	283.01	288.53	309.35	244.62		18.3787	27.0025			Exp 11		482.1	388.34
	Exp 3	0.912	1.756		Exp 3	1.054	1.254			27.0133	125.05	94.61	83.44	101.033	21.5358									27.0133	96.6	97.52	102.45	75.85		8.6275	11.7866			Exp 12		474.43	393.65
	AVR	1.07433	1.57567		AVR	1	1.36933			35.5174	128.77	97.18	89.29	105.08	20.892		Fig. 5h		EA					35.5174	101.24	102.14	107.22	84.98		6.9575	9.64299			Exp 13		442.83	520.34
	stdev	0.146029	0.26614		stdev	0.0677348	0.150068			44.0181	132.25	102.49	91.84	108.86	20.9446			ATP Production	0 µM	75 µM	150 µM			44.0181	105.43	106.38	110.09	89.74		6.585	9.00727			Exp 14		525.21
	unpaird t-test		0.0459104		unpaird t-test		0.0177608			52.6274	545.46	456.85	443.12	481.81	55.5484			Exp 1	234.6	195.6	182.7			52.6274	567.88	568.91	629.53	495.87		34.8387	54.6671			Exp 15		517.57
	P value summary		*		P value summary		*			61.1268	523.48	439.33	446.63	469.813	46.6198			Exp 2	215.9	150.6	165.7			61.1268	546.92	515.66	580.81	468.39		35.92	47.7929			Exp 16		422.46
										69.6324	493.17	415.19	431.65	446.67	41.1026			Exp 3	173.4	177.5	159.1			69.6324	522.06	465.59	531.11	428.18		39.85	48.6237			AVR	582.471	463.681	438.087
										78.2354	80.17	54	36.5	56.89	21.978			Exp 4	190.1	150.8	180.5			78.2354	42.89	52.98	50.22	28.92		7.8475	10.766			stdev	60.5285	94.7545	75.6699
										86.7325	83.49	54.72	42.82	60.3433	20.91			Exp 5	241.5	192.5	182			86.7325	49.65	56.95	58.94	37.98		7.065	9.48211			One-way ANOVA		0.00629672	0.001
										95.2349	79.39	58.62	41.8	59.9367	18.8296			Exp 6	208.1	188.6	164.7			95.2349	48.26	56.78	56.93	37.56		6.9725	9.16005			P value summary		**	**
																		Exp 7	242.8		139.4
																		Exp 8			132.2
																		Exp 9			133.2												Fig. 5m		MDSA
																		Exp 10			135.7													ATP Production	0 µM	75 µM	150 µM
																		Exp 11			138.8													Exp 1	234.6	134.1	148.2
																		AVR	215.2	175.933	155.818													Exp 2	215.9	142.3	133.7
																		stdev	26.6394	20.4822	20.5862													Exp 3	173.4	111.8	129.9
																		One-way ANOVA		0.009	6.77096e-05													Exp 4	190.1	154	150
																		P value summary		**	<0.001													Exp 5	241.5	145.6	149.4
																																		Exp 6	208.1	175.3	186.9
																																		Exp 7	242.8	213.6	186.4
																	Fig. 5i		EA															Exp 8		204.3	191
																		Spare Respiration Capacity	0 µM	75 µM	150 µM													Exp 9		183.9	206.9
																		Exp 1	292.5	187.6	221.7													Exp 10		177.2	168.8
																		Exp 2	248.8	274.5	222.1													Exp 11		182.5	135.39
																		Exp 3	257.5	173.7	176.7													Exp 12		155.65	132.56
																		Exp 4	248.2	248.3	241.4													Exp 13		162.95	188.12
																		Exp 5	313.6	237.1	234.2													Exp 14		202.76
																		Exp 6	255.9	286.4	255.7													Exp 15		172.73
																		Exp 7	274.2	190.5	222.8													Exp 16		162.56
																		Exp 8		163.9	231													AVR	215.2	167.578	162.098
																		Exp 9			206.9													stdev	26.6394	27.2021	26.9259
																		Exp 10			195.3													One-way ANOVA		<0.001	<0.001
																		Exp 11			230.1													P value summary		***	***
																		AVR	270.1	220.25	221.627
																		stdev	24.8479	47.333	21.9082
																		One-way ANOVA		0.01	0.01												Fig. 5n		MDSA
																		P value summary		*	**													Spare Respiration Capacity	0 µM	75 µM	150 µM
																																		Exp 1	292.5	108.2	141.8
																																		Exp 2	161.8	122.4	150.1
																																		Exp 3	248.8	102.3	133.1
																																		Exp 4	257.5	267.2	212.7
																																		Exp 5	248.2	275.5	242.5
																																		Exp 6	313.6	292	231.3
																																		Exp 7	255.9	315.1	284.9
																																		Exp 8	274.2	342.1	280.4
																																		Exp 9		279.6	320.2
																																		Exp 10		308.9	251.3
																																		Exp 11		254	204.97
																																		Exp 12		243.76	222.2
																																		Exp 13		219.54	279.66
																																		Exp 14		255
																																		Exp 15		285.49
																																		Exp 16		201.3
																																		AVR	256.562	242.024	227.318
																																		stdev	44.6691	73.757	58.6045
																																		One-way ANOVA		0.82	0.49
																																		P value summary		ns	ns

## Sheet: Fig. 6
Fig. 6a	KD	shCon									Fig. 6b	Basal Respiration	shCon	shME2		Fig. 6f	EA	Control							Fig. 6g		EA				Fig. 6k	KD	Control							Fig. 6l		MDSA
	Time (minutes)	Exp 1	Exp 2	Exp 3	Exp 4	Exp 5	Exp 6	AVR	stdev			Exp 1	361.2	99.6			Time (minutes)	Exp 1	Exp 2	Exp 3		AVR	stdev			Basal Respiration	0 µM	25 µM	50 µM			Time (minutes)	Exp 1	Exp 2	Exp 3		AVR	stdev			Basal Respiration	0 µM	25 µM	50 µM
	1.38035	418.89	445.96	420.12	329.98	408.97	360.11	397.338	43.3727			Exp 2	392.7	68.2			1.38053	453.56	429.01	404.84		429.137	24.3602			Exp 1	402	366.2	226.7			1.38061	453.56	429.01	404.84		429.137	24.3602			Exp 1	402	211.5	183.7
	9.8888	423.58	450.2	432.95	349.16	416.08	369.84	406.968	39.0469			Exp 3	364.1	91.2			9.8872	457.84	444.91	419.6		440.783	19.4511			Exp 2	398.4	390.3	296.4			9.89082	457.84	444.91	419.6		440.783	19.4511			Exp 2	398.4	254.2	167.1
	18.3951	429.14	451.02	441.36	358.03	425.48	370.48	412.585	38.7161			Exp 4	340.5	258.1			18.3936	468.9	458.5	434.28		453.893	17.7638			Exp 3	438.6	419.3	277			18.4008	468.9	458.5	434.28		453.893	17.7638			Exp 3	397.5	259.6	153.3
	27.0147	176.93	190.72	220.66	161.68	195.05	174.43	186.578	20.5479			Exp 5	365.8	261.8			27.0133	250.09	259.4	246.7		252.063	6.57594			Exp 4	375.8	300.9	316.3			27.0214	250.09	259.4	246.7		252.063	6.57594			Exp 4	414.5	299.5	287.9
	35.5156	276.61	287.1	298.47	251.34	283.58	261.24	276.39	17.3839			Exp 6	338.6	321.1			35.5174	386.42	399.81	370.69		385.64	14.5757			Exp 5	369.6	331.1	304.2			35.5228	386.42	399.81	370.69		385.64	14.5757			Exp 5	375.8	379.8	246.8
	44.0144	303.6	316.71	328.05	265.26	306.65	283.34	300.602	22.8274			Exp 7	397.1	263.9			44.0181	416.14	425.97	398.98		413.697	13.6599			Exp 6	377.8	273.2	322.1			44.0319	416.14	425.97	398.98		413.697	13.6599			Exp 6	369.6	316.7	222.3
	52.6196	639.22	667.24	628.89	541.51	638.24	545.8	610.15	53.0979			Exp 8	287.6	191.9			52.6274	679.34	641.58	620.9		647.273	29.6331			Exp 7	403.2	303.2	281.2			52.6477	679.34	641.58	620.9		647.273	29.6331			Exp 7	397.8	373.7	295
	61.1227	573.17	605.85	600.34	521.62	565.3	536.21	567.082	33.6724			Exp 9	332.7	233.1			61.1268	646.52	628.57	585.25		620.113	31.4982			Exp 8	368.5		288.2			61.1558	646.52	628.57	585.25		620.113	31.4982			Exp 8	394.7	291.3	257
	69.6222	509.96	548.19	562.4	485.7	502.12	506.98	519.225	29.5139			Exp 10	365.6	169.6			69.6324	593.85	600.35	552.92		582.373	25.7135			Exp 9	407.6		281.7			69.6592	593.85	600.35	552.92		582.373	25.7135			Exp 9	309.4	303.7	269.8
	78.2365	25.05	56.07	88.14	42.64	50.64	57.31	53.3083	20.7671			Exp 11	403.8	109.6			78.2354	70.21	60.74	119.96		83.6367	31.8113			Exp 10			298.3			78.2763	70.21	60.74	119.96		83.6367	31.8113			Exp 10	309.4		274
	86.7324	27.85	58.08	87.87	46.53	52.32	55.03	54.6133	19.5196			Exp 12	395.7	75.3			86.7325	74.84	75.07	127.92		92.61	30.5796			AVR	393.5	340.6	289.21			86.7822	74.84	75.07	127.92		92.61	30.5796			AVR	376.91	298.889	235.69
	95.234	25.29	55.37	81.72	45.12	47.08	49.51	50.6817	18.305			Exp 13	359.6				95.2349	71.14	63.79	124.86		86.5967	33.3402			stdev	22.856	53.1147	26.5682			95.2898	71.14	63.79	124.86		86.5967	33.3402			stdev	37.7875	54.4509	51.4535
												Exp 14	312.9													One-way ANOVA		0.02	<0.001												One-way ANOVA		0.00193432	<0.001
												Exp 15	378.4													P value summary		*	***												P value summary		**	***
	KD	shME2										Exp 16	321				EA	25 µM														KD	25 µM
	Time (minutes)	Exp 1	Exp 2	Exp 3				AVR	stdev			AVR	357.331	178.617			Time (minutes)	Exp 1	Exp 2	Exp 3	Exp 4	AVR	stdev									Time (minutes)	Exp 1	Exp 2	Exp 3	Exp 4	AVR	stdev
	1.38053	190.39	139.5	112.03				147.307	39.759			stdev	33.1776	88.1903			1.38053	348.21	406.79	325.35	332.27	353.155	37.0156		Fig. 6h		EA					1.38053	348.21	406.79	325.35	332.27	353.155	37.0156		Fig. 6m		MDSA
	9.8872	195.56	143.22	110.74				149.84	42.7958			unpaird t-test		6.24981e-08			9.8872	352.26	414.32	330.29	337.3	358.542	38.2973			Maximum Resipiration	0 µM	25 µM	50 µM			9.8872	352.26	414.32	330.29	337.3	358.542	38.2973			Maximum Resipiration	0 µM	25 µM	50 µM
	18.3936	199.9	141.77	116.13				152.6	42.9223			P value summary		***			18.3936	363.72	426.02	340.6	348.21	369.638	38.8			Exp 1	662.4	539	315			18.3936	363.72	426.02	340.6	348.21	369.638	38.8			Exp 1	662.4	314.9	261.5
	27.0133	119.64	86.67	93.36				99.89	17.428								27.0133	194.88	218.18	181.08	176.83	192.743	18.6267			Exp 2	619.7	600	369.5			27.0133	194.88	218.18	181.08	176.83	192.743	18.6267			Exp 2	619.7	346.9	226.3
	35.5174	129.04	92.61	135.08				118.91	22.9758								35.5174	298.45	338.86	274.04	277.66	297.252	29.7507			Exp 3	656.6	566.2	347.9			35.5174	298.45	338.86	274.04	277.66	297.252	29.7507			Exp 3	595.02	383.1	211.4
	44.0181	120.17	92.48	138.96				117.203	23.3816		Fig. 6c	Maximum Resipiration	shCon	shME2			44.0181	315.06	359.09	293.92	291.81	314.97	31.2307			Exp 4	617.4	497.2	460			44.0181	315.06	359.09	293.92	291.81	314.97	31.2307			Exp 4	570.35	435	381
	52.6274	256.69	180.4	151.87				196.32	54.1931			Exp 1	458.2	85.5			52.6274	522.49	576.58	470.67	471.12	510.215	50.4883			Exp 5	593.2	534.1	450			52.6274	522.49	576.58	470.67	471.12	510.215	50.4883			Exp 5	617.4	540.1	312.17
	61.1268	207.86	149.69	149.5				169.017	33.6394			Exp 2	504.8	81.1			61.1268	487.44	522.47	446.6	438.13	473.66	39.0168			Exp 6	564.4	446.5	428.3			61.1268	487.44	522.47	446.6	438.13	473.66	39.0168			Exp 6	593.2	475.5	286.79
	69.6324	177.07	125.9	117.21				140.06	32.3448			Exp 3	451.1	107.2			69.6324	451.12	477.47	423.95	403.07	438.902	32.3742			Exp 7	684.1	492.4	438.8			69.6324	451.12	477.47	423.95	403.07	438.902	32.3742			Exp 7	608.2	524.2	410.2
	78.2354	30.06	34.31	37.25				33.8733	3.61484			Exp 4	446.8	269.3			78.2354	46.82	45.89	47.49	39.28	44.87	3.78397			Exp 8	593.2		479.1			78.2354	46.82	45.89	47.49	39.28	44.87	3.78397			Exp 8	577.8	421.4	362.2
	86.7325	33.16	33.59	42.6				36.45	5.33039			Exp 5	476.6	351.8			86.7325	50.86	52.7	53.87	51.17	52.15	1.40064			Exp 9	669.7		458.2			86.7325	50.86	52.7	53.87	51.17	52.15	1.40064			Exp 9	496	426.6	387
	95.2349	30.34	32.17	40.86				34.4567	5.62043			Exp 6	497.3	405.7			95.2349	47.02	52.37	49.28	44.48	48.2875	3.35437			Exp 10			460.2			95.2349	47.02	52.37	49.28	44.48	48.2875	3.35437			Exp 10			375.9
												Exp 7	543.5	307.4												AVR	628.967	525.057	420.7												AVR	593.341	429.744	321.446
												Exp 8	415.2	262.8												stdev	41.1207	50.9887	56.0349												stdev	45.431	75.4396	71.7952
												Exp 9	490.5	332.2			EA	50 µM								One-way ANOVA		0.001	<0.001			KD	50 µM								One-way ANOVA		<0.001	<0.001
												Exp 10	534.7	226.4			Time (minutes)	Exp 1	Exp 2	Exp 3	Exp 4	AVR	stdev			P value summary		**	***			Time (minutes)	Exp 1	Exp 2	Exp 3	Exp 4	AVR	stdev			P value summary		***	***
												Exp 11	613.9	148.2			1.38053	331.71	282.24	294.63	297.48	15.0975	21.1892									1.38053	331.71	282.24	294.63	297.48	301.515	21.1892
												Exp 12	611.9	111			9.8872	347.29	288.39	303.47	305.75	311.225	25.247									9.8872	347.29	288.39	303.47	305.75	311.225	25.247
												Exp 13	547.2				18.3936	355.91	297.76	313.99	312.73	320.098	24.9872		Fig. 6i		EA					18.3936	355.91	297.76	313.99	312.73	320.098	24.9872		Fig. 6n		MDSA
												Exp 14	496.4				27.0133	187.23	153.94	160.68	157.24	164.772	15.2225			ATP Production	0 µM	25 µM	50 µM			27.0133	187.23	153.94	160.68	157.24	164.772	15.2225			ATP Production	0 µM	25 µM	50 µM
												Exp 15	591.2				35.5174	290.55	237.3	249.29	243.99	255.282	24.018			Exp 1	236.6	210.8	136.4			35.5174	290.55	237.3	249.29	243.99	255.282	24.018			Exp 1	236.6	130.8	108
												Exp 16	496.3				44.0181	304.47	252.39	266.25	261.49	271.15	22.9455			Exp 2	231.4	218.2	153.6			44.0181	304.47	252.39	266.25	261.49	271.15	22.9455			Exp 2	231.4	154.4	99.9
												AVR	510.975	224.05			52.6274	471.09	402.93	431.17	414.6	429.947	29.7752			Exp 3	226.2	243.6	182.2			52.6274	471.09	402.93	431.17	414.6	429.947	29.7752			Exp 3	205	148.7	85
												stdev	58.9145	114.15			61.1268	468.68	382.21	399.21	381.88	407.995	41.2582			Exp 4	226.4	174	169.8			61.1268	468.68	382.21	399.21	381.88	407.995	41.2582			Exp 4	220.5	177.3	133.4
												unpaird t-test		3.81563e-09			69.6324	448.9	357.76	371.03	351.05	382.185	45.2449			Exp 5	230.2	190.7	166.5			69.6324	448.9	357.76	371.03	351.05	382.185	45.2449			Exp 5	226.4	241.4	120.8
												P value summary		***			78.2354	57.51	39.71	41.52	35.44	43.545	9.65264			Exp 6	236.6	154.2	186.2			78.2354	57.51	39.71	41.52	35.44	43.545	9.65264			Exp 6	230.2	168.8	103.5
																	86.7325	59.98	41.11	46.4	41.68	47.2925	8.78432			Exp 7	198.3	177	157.9			86.7325	59.98	41.11	46.4	41.68	47.2925	8.78432			Exp 7	218.8	207.8	168.7
																	95.2349	60.92	40.73	44.19	38.75	46.1475	10.1017			Exp 8	189.1		174.5			95.2349	60.92	40.73	44.19	38.75	46.1475	10.1017			Exp 8	199.1	159.5	143.8
											Fig. 6d	Maximum Resipiration	shCon	shME2												Exp 9	207.6		171.2												Exp 9	187.6	171.4	153.3
												Exp 1	187.4	68.8												Exp 10			142.2												Exp 10			155.5
												Exp 2	232.3	28.5												AVR	220.267	195.5	164.05												AVR	217.289	173.344	127.19
												Exp 3	207	60.2												stdev	17.4762	30.5402	16.3585												stdev	16.5742	33.2166	27.9201
												Exp 4	193.5	116.8												One-way ANOVA		0.08	<0.001												One-way ANOVA		0.005	<0.001
												Exp 5	222.2	142.9												P value summary		ns	***												P value summary		**	***
												Exp 6	160.9	162.3
												Exp 7	197.5	137.1
												Exp 8	134.7	89											Fig. 6j		EA													Fig. 6o		MDSA
												Exp 9	163.2	136.4												Spare Respiration Capacity	0 µM	25 µM	50 µM												Spare Respiration Capacity	0 uM	25 µM	50 µM
												Exp 10	187.1	80.3												Exp 1	260.4	172.7	88.3												Exp 1	260.4	103.5	77.7
												Exp 11	252.2	55.1												Exp 2	221.4	209.7	73.1												Exp 2	221.4	92.7	59.2
												Exp 12	260.3	22.8												Exp 3	218	146.9	70.9												Exp 3	197.6	123.5	58.1
												Exp 13	220.7	22.8												Exp 4	241.6	196.3	143.7												Exp 4	155.8	135.4	93.1
												Exp 14	196.3													Exp 5	223.6	203	145.8												Exp 5	241.6	160.3	65.3
												Exp 15	230.4													Exp 6	186.6	173.3	106.1												Exp 6	223.6	158.8	64.5
												Exp 16	196.1													Exp 7	280.9	189.2	157.6												Exp 7	210.4	150.6	115.2
												AVR	202.613	86.3846												Exp 8	224.7		190.8												Exp 8	183.1	130.1	105.2
												stdev	33.4058	48.6569												Exp 9	262.2		176.5												Exp 9	186.6	122.9	117.2
												unpaird t-test		3.45746e-08												Exp 10			161.9												Exp 10			101.9
												P value summary		***												AVR	235.489	184.443	131.47												AVR	208.944	130.867	85.74
																										stdev	28.6919	21.6681	43.582												stdev	32.028	23.4001	23.4605
																										One-way ANOVA		0.02	<0.001												One-way ANOVA		<0.001	<0.001
											Fig. 6e	Maximum Resipiration	shCon	shME2												P value summary		*	***												P value summary		***	***
												Exp 1	97	12.9
												Exp 2	112.2	16
												Exp 3	86.9	11.2
												Exp 4	106.3	90.1
												Exp 5	110.7	84.6
												Exp 6	158.8	43.5
												Exp 7	146.4	70.9
												Exp 8	127.6	99.1
												Exp 9	157.9	56.8
												Exp 10	169.1	38.6
												Exp 11	210.1	35.7
												Exp 12	216.2
												Exp 13	187.5
												Exp 14	183.5
												Exp 15	212.8
												Exp 16	175.3
												AVR	153.644	50.8545
												stdev	42.8855	31.7892
												unpaird t-test		4.39598e-07
												P value summary		***

## Sheet: Fig. 7
	Fig. 7b		migration			Fig. 7e		migration			Fig. 7h		invasion			Fig. 7k		invasion
		H1299	Vehicle	EA			MCF7	Vehicle	EA			H1299	Vehicle	EA			MCF7	Vehicle	EA
		Exp 1	1.02844	0.638976			Exp 1	0.900415	0.979227			Exp 1	1.20982	0.253878			Exp 1	0.978053	0.96894
		Exp 2	0.867006	0.733964			Exp 2	0.921063	0.85056			Exp 2	0.932028	0.249272			Exp 2	1.01243	1.09146
		Exp 3	1.10455	0.781387			Exp 3	1.1371	1.14516			Exp 3	0.858148	0.615002			Exp 3	1.00951	0.995558
		AVR	1	0.718109			Exp 4	1.04142	0.887826			AVR	1	0.372717			AVR	1	1.01865
		stdev	0.1213	0.0725173			AVR	0.986193	0.991649			stdev	0.18543	0.209837			stdev	0.0190624	0.0644451
		unpaird t-test		0.0259397			stdev	0.131098	0.147692			unpaird t-test		0.0178426			unpaird t-test		0.655788
		P value summary		*			unpaird t-test		0.964131			P value summary		*			P value summary		ns
							P value summary		ns
	Fig. 7c		migration			Fig. 7f		migration			Fig. 7i		invasion			Fig. 7l		invasion
		H1299	Vehicle	MDSA			MCF7	Vehicle	MDSA			H1299	Vehicle	MDSA			MCF7	Vehicle	MDSA
		Exp 1	1.00468	0.860316			Exp 1	0.866814	1.05161			Exp 1	0.688127	0.541792			Exp 1	0.735094	1.22876
		Exp 2	0.921488	0.770505			Exp 2	0.998999	0.770145			Exp 2	1.1705	0.485025			Exp 2	0.880773	1.29355
		Exp 3	1.02085	0.828365			Exp 3	1.15735	1.03852			Exp 3	1.14138	0.609886			Exp 3	1.27411	0.817533
		Exp 4	1.05299	0.75453			Exp 4	0.976834	1.25402			AVR	1	0.545568			Exp 4	1.11002	0.849456
		AVR	0.982337	0.819729			AVR	1.00772	0.953424			stdev	0.270482	0.0625161			AVR	0.963325	1.11328
		stdev	0.0533131	0.0455241			stdev	0.145466	0.158859			unpaird t-test		0.047094			stdev	0.278829	0.258164
		unpaird t-test		0.0158977			unpaird t-test		0.684921			P value summary		*			unpaird t-test		0.531826
		P value summary		*			P value summary		ns								P value summary		ns

## Sheet: Fig. S1
								Fig. S1b		Salicylic acid	3-Benzoyl- benzoic acid	3,5-Dihydroxy- 2-naphthoic acid	3,5-Dihydroxy- 2-naphthoic acid	7-Bromo- 3-hydroxy- 2-naphthoic acid	1-Hydroxy- 2-naphthoic acid	3-Hydroxy- 2-naphthoic acid	2,6-Dicarboxy naphthalene
Fig. S1a		ME2_EA							0	100	100	100	100	100	100	100	100
	(µM)	Exp 1	Exp 2	Exp 3	AVR	stdev			10		99.43	60.82	77.42				97.2
	0	100	100	100	100	0			20	99.75	98.66	27.38	64.25	99.08	80.77		94.58
	0.4	75.3	80.8	77.6	77.9	2.76225			50	97.46	95.96	5.49		92.26	60.75		87.5
	1	58	53.7	47.1	52.9333	5.49029			100	93.99	91	1.39	28.62	82.24	42.11	51.15	77.82
	2	40.2	42.8	32.1	38.3667	5.58062			200	86.44	81.12	0.34	17.37	64.27	25.47	36.13	63.76
	6	10.3	9.9	8.4	9.53333	1.00167			300	79.05	72.3		12.61	50.84	18.04	28.32	54.05
	10	2.9	3.2	1.3	2.46667	1.02144			400	72.23	64.65	0.08	9.94	41.13	13.85	23.43	46.89
	20	0.5	0.8	0.3	0.533333	0.251661			500	66.15	58.12	0.05	8.22	34.06	11.19	20.05	41.41
	40	0.1	0.4	0.2	0.233333	0.152753
		ME2_MDSA
	(µM)	Exp 1	Exp 2	Exp 3	Exp 4	AVR	stdev
	0	100	100	100	100	100	0
	0.4	51.2	58.2	52	64.8	56.55	6.32745
	1	37.8	33	34.6	34.7	35.025	2.00728
	2	15.4	12.3	10.4	14.5	13.15	2.2487
	8	13.5	6.9	7.3	9.6	9.325	3.02696
	12	6.2	4.1	2.8	3.8	4.225	1.42916
	20	2.2	3.1	1.8	2.6	2.425	0.556028
		ME1_EA
	(µM)	Exp 1	Exp 2	Exp 3	AVR	stdev
	0	100	100	100	100	0
	1	99.2	95.6	94.2	96.3333	2.57941
	2	96.4	88.5	84.6	89.8333	6.01193
	6	92.2	87.9	84.7	88.2667	3.76342
	10	75.5	70.5	66.4	70.8	4.55741
	20	61.4	68.1	65	64.8333	3.35311
	30	43.4	50	48	47.1333	3.38428
	40	32.9	37.7	45.3	38.6333	6.25247
		ME1_MDSA
	(µM)	Exp 1	Exp 2	Exp 3	AVR	stdev
	0	100.8	100	100	100.267	0.46188
	1	97.1	99.5	96.2868	97.6289	1.67063
	2	95.3	96.1	94.5119	95.304	0.794052
	6	86.3	71.1	80.5	79.3	7.67072
	10	85.3	64.8	77.6	75.9	10.3552
	20	71	60.9	70.3877	67.4292	5.66276
	30	63.6	54.4	58.6	58.8667	4.60579
	40	56	47.5	52.2	51.9	4.25793

## Sheet: Fig. S7
Fig. S7a	EA	WT						Fig. S7b	EA	WT						Fig. S7c	EA	WT						Fig. S7d	EA	WT						Fig. S7e	EA	WT						Fig. S7f	EA	WT						Fig. S7g	EA
	(μM)	Exp 1	Exp 2	Exp 3	AVR	stdev			(μM)	Exp 1	Exp 2	Exp 3	AVR	stdev			(μM)	Exp 1	Exp 2	Exp 3	AVR	stdev			(μM)	Exp 1	Exp 2	Exp 3	AVR	stdev			(μM)	Exp 1	Exp 2	Exp 3	AVR	stdev			(μM)	Exp 1	Exp 2	Exp 3	AVR	stdev			(μM)
	0	100	100	100	100	0			0	100	100	100	100	0			0	100	100	100	100	0			0	100	100	100	100	0			0	100	100	100	100	0			0	100	100	100	100	0			0
	0.4	78.8	80.8	75.3	78.3	2.78388			0.4	78.8	80.8	75.3	78.3	2.78388			0.4	78.8	80.8	75.3	78.3	2.78388			0.4	78.8	80.8	75.3	78.3	2.78388			0.4	78.8	80.8	75.3	78.3	2.78388			0.4	78.8	80.8	75.3	78.3	2.78388			0.4
	1	58	53.7	47.1	52.9333	5.49029			1	58	53.7	47.1	52.9333	5.49029			1	58	53.7	47.1	52.9333	5.49029			1	58	53.7	47.1	52.9333	5.49029			1	58	53.7	47.1	52.9333	5.49029			1	58	53.7	47.1	52.9333	5.49029			1
	2	40.2	42.8	32.1	38.3667	5.58062			2	40.2	42.8	32.1	38.3667	5.58062			2	40.2	42.8	32.1	38.3667	5.58062			2	40.2	42.8	32.1	38.3667	5.58062			2	40.2	42.8	32.1	38.3667	5.58062			2	40.2	42.8	32.1	38.3667	5.58062			2
	6	10.3	9.9	9.5	9.9	0.4			6	10.3	9.9	9.5	9.9	0.4			6	10.3	9.9	9.5	9.9	0.4			6	10.3	9.9	9.5	9.9	0.4			6	10.3	9.9	9.5	9.9	0.4			6	10.3	9.9	9.5	9.9	0.4			6
	10	2.9	3.2	1.4	2.5	0.964365			10	2.9	3.2	1.4	2.5	0.964365			10	2.9	3.2	1.4	2.5	0.964365			10	2.9	3.2	1.4	2.5	0.964365			10	2.9	3.2	1.4	2.5	0.964365			10	2.9	3.2	1.4	2.5	0.964365			10
	20	0.5	0.8	0.4	0.566667	0.208167			20	0.5	0.8	0.4	0.566667	0.208167			20	0.5	0.8	0.4	0.566667	0.208167			20	0.5	0.8	0.4	0.566667	0.208167			20	0.5	0.8	0.4	0.566667	0.208167			20	0.5	0.8	0.4	0.566667	0.208167			20
	40	0.1	0.4	0.2	0.233333	0.152753			40	0.1	0.4	0.2	0.233333	0.152753			40	0.1	0.4	0.2	0.233333	0.152753			40	0.1	0.4	0.2	0.233333	0.152753			40	0.1	0.4	0.2	0.233333	0.152753			40	0.1	0.4	0.2	0.233333	0.152753			40
	EA	N35A							EA	K57A							EA	E59A							EA	Q64A							EA	R67A							EA	N92A							EA
	(μM)	Exp 1	Exp 2	Exp 3	AVR	stdev			(μM)	Exp 1	Exp 2	Exp 3	AVR	stdev			(μM)	Exp 1	Exp 2	Exp 3	AVR	stdev			(μM)	Exp 1	Exp 2	Exp 3	AVR	stdev			(μM)	Exp 1	Exp 2	Exp 3	AVR	stdev			(μM)	Exp 1	Exp 2	Exp 3	AVR	stdev			(μM)
	0	100	100	100	100	0			0	100	100	100	100	0			0	100	100	100	100	0			0	100	100	100	100	0			0	100	100	100	100	0			0	100	100	100	100	0			0
	40	61	60.4	65.9	62.4333	3.01717			40	67.43	75	51.45	64.6267	12.0227			0.2	86.49	80.1	82.58	83.0567	3.22156			1	87.8	87.2	75.1	83.3667	7.16543			10	63.1	50.6	48.3	54	7.9643			0.4	88.5	84.4	88.9	87.2667	2.49065			0.6
	80	48.6	49.6	49.2	49.1333	0.503322			80	36.24	33.33	32.37	33.98	2.01522			0.6	85.8	75.47	67.25	76.1733	9.29498			2	75.5	72.2	68.8	72.1667	3.35012			20	60.1	37.8	47	48.3	11.2067			1	77	73.3	78	76.1	2.47588			1
	100	46.9	50	47.6	48.1667	1.62583			100	30.73	20.24	16.6	22.5233	7.33651			1	79.3	64.1	64.46	69.2867	8.67367			6	44.9	46.2	45.5	45.5333	0.650641			50	36.2	26.9	31.5	31.5333	4.65009			2	68.9	64.4	65.5	66.2667	2.34592			2
	120	40.6	47.9	47.8	45.4333	4.18609			120	22.48	12.2	14.94	16.54	5.3235			2	50.1	43.15	45.64	46.2967	3.52123			10	42.9	42.3	43.8	43	0.754983			60	33.7	30.1	23.1	28.9667	5.39011			4	55.7	59.8	61.9	59.1333	3.15331			6
	140	36.9	45.5	43.9	42.1	4.57384			140	18.35	6.55	9.96	11.62	6.07262			4	31.5	24.44	33.45	29.7967	4.74036			20	40.8	39.7	44.6	41.7	2.57099			70	31.3	26.9	16.1	24.7667	7.82134			10	44.3	42.2	48.2	44.9	3.04467			10
	160	34.9	45.6	39.9	40.1333	5.35381			160	11.01	5.06	7.47	7.84667	2.99283			6	35.91	31.2	34.15	33.7533	2.37992			40	30.6	33.3	33.9	32.6	1.75784			100	23.5	16.7	16.4	18.8667	4.01539			20	32.8	33.3	34.7	33.6	0.984886			20
	180	33.3	38.6	41.8	37.9	4.29302			180	11.93	4.46	5.81	7.4	3.98074			10	25.52	10.6	26.48	20.8667	8.90414											150	16	13.5	12.9	14.1333	1.64418			40	23	21.2	23.7	22.6333	1.2897			40
	200	27.8	36.9	31.7	32.1333	4.56545			200	9.17	2.08	4.4	5.21667	3.61486			20	11.78	6.71	16.7	11.73	4.99519											200	16.5	12.8	14.6	14.6333	1.85023			80	17.3	12.2	16	15.1667	2.65016
																																	300	9.9	8.3	8.4	8.86667	0.896289
	EA	N35D							EA	K57S							EA	E59N							EA	Q64E							EA	R91A							EA	R92Q							EA
	(μM)	Exp 1	Exp 2	Exp 3	AVR	stdev			(μM)	Exp 1	Exp 2	Exp 3	AVR	stdev			(μM)	Exp 1	Exp 2	Exp 3	AVR	stdev			(μM)	Exp 1	Exp 2	Exp 3	AVR	stdev			(μM)	Exp 1	Exp 2	Exp 3	AVR	stdev			(μM)	Exp 1	Exp 2	Exp 3	AVR	stdev			(μM)
	0	100	100	100	100	0			0	100	100	100	100	0			0	100	100	100	100	0			0	100	100	100	100	0			0	100	100	100	100	0			0	100	100	100	100	0			0
	1	78.1	74.9213	74.9	75.9738	1.8414			0.2	90.4	79.2	61.1	76.9	14.7848			0.2	82.4	90.6	80.1	84.3667	5.51936			1	97.3	88.1	91.4	92.2667	4.66083			0.6	92.1	107.3	102.7	100.7	7.79487			0.6	63.9	74.7	71.1	69.9	5.49909			20
	2	80.3	72.9626	73	75.4209	4.2255			0.6	59.9	49.2	46	51.7	7.27942			0.6	81.2	73	78	77.4	4.1328			4	107.8	87.7	95.5	97	10.1336			1	87.3	103.9	92.6	94.6	8.4788			1	61.4	70.7	66.6	66.2333	4.66083			40
	6	57.1	65.1277	65.1	62.4426	4.62681			1	44.4	33	36.5	37.9667	5.83981			1	73.3	78.6	67.4	73.1	5.60268			6	86.6	83.2	94.7	88.1667	5.9079			2	83.1	80.8	83.2	82.3667	1.35769			2	49.3	53.1	52.5	51.6333	2.04287			60
	10	49.6	50.4372	50.4	50.1457	0.472991			2	26.8	24.9	30.3	27.3333	2.73922			2	60.4	58.9	56	58.4333	2.23681			10	87.5	73.7	79.4	80.2	6.9347			6	52.2	62.7	54.9	56.6	5.45252			6	17.5	21.1	18.1	18.9	1.92873			100
	20	31.9	44.3162	44.3	40.1721	7.16382			4	21.7	21.1	31.1	24.6333	5.60833			4	49.2	43.3	40.7	44.4	4.35546			20	71.4	65	70.2	68.8667	3.40196			10	39.8	48.9	36.6	41.7667	6.38148			10	17.1	13.5	15.5	15.3667	1.8037			140
	30	24.8	39.5593	39.6	34.6531	8.53306			6	19.1	20.4	27.9	22.4667	4.75009			6	44.1	36.6	36.1	38.9333	4.48144			30	58.1	54.1	60.9	57.7	3.4176			20	21.8	38.1	26.5	28.8	8.38987			30	10.8	3.8	8.8	7.8	3.60555			160
	40	21.1	37.5656	37.6	32.0885	9.51636			10	19.7	16	23.3	19.6667	3.65011			10	33.4	31.8	28.8	31.3333	2.33524			40	50.3	48.5	54.6	51.1333	3.13422			40	15.7	20	13.6	16.4333	3.26241			40	7.6	3	6.4	5.66667	2.38607			180
									20	15.4	14.7	20.6	16.9	3.22335			20	26.7	25.3	24.4	25.4667	1.15902																											200
									30	13	12.5	18.4	14.6333	3.27159
	EA	N35Q							40	11.7	9.4	16.5	12.5333	3.62261											EA	Q64N
	(μM)	Exp 1	Exp 2	Exp 3	AVR	stdev			50	8.5	10.4	11.1	10	1.34536											(μM)	Exp 1	Exp 2	Exp 3	AVR	stdev
	0	100	100	100	100	0																			0	100	100	100	100	0
	80	75.6	77	71.3	74.6333	2.97041																			1	80.2	85.7	87.5	84.4667	3.80307
	120	66.8	63.5	64.6	64.9667	1.68028																			6	74	77.8	85.4	79.0667	5.8046
	160	58	61.6	54.4	58	3.6																			10	67.7	65.1	75	69.2667	5.13258
	180	53.1	57.5	52	54.2	2.91033																			20	58.3	57.1	64.6	60	4.02865
	200	51.7	53.3	47.7	50.9	2.88444																			30	56.3	49.2	58.3	54.6	4.78226
	300	28.2	39.2	33.2	33.5333	5.50757																			40	46.9	46	45.8	46.2333	0.585947
	400	16	22.2	24.4	20.8667	4.35584
[truncated: 54 more columns]

## Sheet: Fig. S8
	Fig. S8a	fumarate	WT						Fig. S8b	fumarate	WT						Fig. S8c	fumarate	WT						Fig. S8d	fumarate	WT							Fig. S8e	fumarate	WT							Fig. S8f	fumarate	WT
		(mM)	Exp 1	Exp 2	Exp 3	AVR	stdev			(mM)	Exp 1	Exp 2	Exp 3	AVR	stdev			(mM)	Exp 1	Exp 2	Exp 3	AVR	stdev			(mM)	Exp 1	Exp 2	Exp 3	AVR	stdev				(mM)	Exp 1	Exp 2	Exp 3	AVR	stdev				(mM)	Exp 1	Exp 2	Exp 3	AVR	stdev
		0	1	1	1	1	0			0	1	1	1	1	0			0	1	1	1	1	0			0	1	1	1	1	0				0	1	1	1	1	0				0	1	1	1	1	0
		0.5	1.4832	1.4689	1.446	1.46603	0.0187649			0.5	1.4832	1.4689	1.446	1.46603	0.0187649			0.5	1.4832	1.4689	1.446	1.46603	0.0187649			0.5	1.4832	1.4689	1.446	1.46603	0.0187649				0.5	1.4832	1.4689	1.446	1.46603	0.0187649				0.5	1.4832	1.4689	1.446	1.46603	0.0187649
		1	1.5726	1.6802	1.631	1.62793	0.0538655			1	1.5726	1.6802	1.631	1.62793	0.0538655			1	1.5726	1.6802	1.631	1.62793	0.0538655			1	1.5726	1.6802	1.631	1.62793	0.0538655				1	1.5726	1.6802	1.631	1.62793	0.0538655				1	1.5726	1.6802	1.631	1.62793	0.0538655
		2	1.8562	1.8598	1.678	1.798	0.103939			2	1.8562	1.8598	1.678	1.798	0.103939			2	1.8562	1.8598	1.678	1.798	0.103939			2	1.8562	1.8598	1.678	1.798	0.103939				2	1.8562	1.8598	1.678	1.798	0.103939				2	1.8562	1.8598	1.678	1.798	0.103939
		3	1.8575	1.8391	1.696	1.79753	0.0884104			3	1.8575	1.8391	1.696	1.79753	0.0884104			3	1.8575	1.8391	1.696	1.79753	0.0884104			3	1.8575	1.8391	1.696	1.79753	0.0884104				3	1.8575	1.8391	1.696	1.79753	0.0884104				3	1.8575	1.8391	1.696	1.79753	0.0884104
		4	1.9315	1.8315	1.722	1.82833	0.104786			4	1.9315	1.8315	1.722	1.82833	0.104786			4	1.9315	1.8315	1.722	1.82833	0.104786			4	1.9315	1.8315	1.722	1.82833	0.104786				4	1.9315	1.8315	1.722	1.82833	0.104786				4	1.9315	1.8315	1.722	1.82833	0.104786
		5	1.9401	1.941	1.79	1.89037	0.0869212			5	1.9401	1.941	1.79	1.89037	0.0869212			5	1.9401	1.941	1.79	1.89037	0.0869212			5	1.9401	1.941	1.79	1.89037	0.0869212				5	1.9401	1.941	1.79	1.89037	0.0869212				5	1.9401	1.941	1.79	1.89037	0.0869212
		6	1.9469	2.0108	1.837	1.93157	0.0879087			6	1.9469	2.0108	1.837	1.93157	0.0879087			6	1.9469	2.0108	1.837	1.93157	0.0879087			6	1.9469	2.0108	1.837	1.93157	0.0879087				6	1.9469	2.0108	1.837	1.93157	0.0879087				6	1.9469	2.0108	1.837	1.93157	0.0879087
		fumarate	N35A							fumarate	N57A							fumarate	E59A							fumarate	Q64A								fumarate	R67A								fumarate	N92A
		(mM)	Exp 1	Exp 2	Exp 3	AVR	stdev			(mM)	Exp 1	Exp 2	Exp 3	AVR	stdev			(mM)	Exp 1	Exp 2	Exp 3	AVR	stdev			(mM)	Exp 1	Exp 2	Exp 3	Exp 4	AVR	stdev			(mM)	Exp 1	Exp 2	Exp 3	Exp 4	AVR	stdev			(mM)	Exp 1	Exp 2	Exp 3	Exp 4	AVR
		0	1	1	1	1	0			0	1	1	1	1	0			0.5	0.9919	0.9619	0.9823	0.9787	0.0153206			0	1	1	1	1	1	0			0	1	1	1	1	1	0			0	1	1	1	1	1
		0.5	1.5102	1.6411	1.4283	1.52653	0.107336			0.5	1.3164	1.4763	1.5339	1.4422	0.112688			1	1.0021	0.9199	0.9523	0.9581	0.0414058			0.5	1.3164	1.55	2.7488	1.488	1.87173	0.76849			1	1.0198	0.9237	0.9326	0.9776	0.9587	0.0531009			0.5	1.5321	1.3944	1.4671	1.2664	1.46453
		1	1.9281	2.0242	1.9879	1.98007	0.0485265			1	1.6697	1.8402	2.2369	1.9156	0.29102			2	1.0196	0.9301	0.9514	0.967033	0.0467532			1	1.6697	1.7667	3.1643	1.8673	2.20023	0.836314			2	1.0304	0.9844	0.9551	1.036	0.989967	0.0379574			1	1.7933	1.6338	1.5179	1.3916	1.64833
		2	2.4532	2.5996	2.8457	2.63283	0.198349			2	2.8476	3.4567	4.0613	3.4552	0.606851			4	0.9746	0.9472	0.9825	0.9681	0.0185259			2	2.8476	2.8333	3.9467	2.7952	3.2092	0.638734			3	1.0211	1.0085	0.8989	1.178	0.976167	0.0672108			2	2.4063	2.1408	1.9613	1.8633	2.16947
		3	2.6649	3.0665	3.1412	2.95753	0.256165			4	5.5497	6.1876	6.62	6.1191	0.538428			6	1.0196	0.8964	1.0235	0.979833	0.0722817			3	3.8245	4.6167	5.4238	4.3592	4.62167	0.799662			4	1.0466	0.9492	0.9213	1.0798	0.972367	0.0657841			3	2.7788	2.6197	2.7914	2.345	2.72997
		4	3.1805	3.2168	3.5428	3.31337	0.199522			6	7.9122	7.4232	7.0555	7.46363	0.429779											4	5.5497	6.0667	6.7657	5.8863	6.12737	0.610266			5	1.0925	0.9727	0.9068	1.1992	0.990667	0.0941447			4	2.988	2.507	3.6876	2.9791	3.06087
		5	3.3528	3.4658	3.7421	3.52023	0.200277																			5	7.1778	6.1833	7.2264	6.5648	6.8625	0.588706			6	1.0674	0.9609	0.9663	1.0243	0.9982	0.0599897			5	3.6154	2.8873	3.9378	3.3317	3.48017
		6	3.5929	3.7556	4.014	3.7875	0.212355																			6	7.9122	7	8.4263	7.4962	7.7795	0.72235												6	3.6947	3.8169	4.2064	3.7165	3.906
		fumarate	N35D							fumarate	N57S							fumarate	E59N							fumarate	Q64A								fumarate	R91A								fumarate	N92Q
		(mM)	Exp 1	Exp 2	Exp 3	AVR	stdev			(mM)	Exp 1	Exp 2	Exp 3	AVR	stdev			(mM)	Exp 1	Exp 2	Exp 3	AVR	stdev			(mM)	Exp 1	Exp 2	Exp 3	Exp 4	AVR	stdev			(mM)	Exp 1	Exp 2	Exp 3	Exp 4	AVR	stdev			(mM)	Exp 1	Exp 2	Exp 3	AVR	stdev
		0	1	1	1	1	0			0	1	1	1	1	0			0	1	1	1	1	0			0	1	1	1	1	1	0			0	1	1	1	1	1	0			0	1	1	1	1	0
		0.5	1.0165	0.9942	0.9482	0.9863	0.0348286			0.5	1.1262	1.2228	1.4832	1.2774	0.184657			0.5	0.9536	0.9754	0.9954	0.9748	0.0209065			0.5	1.3164	1.55	2.7488	1.488	1.87173	0.76849			0.5	1.0542	1.0433	0.884	1.1384	0.993833	0.0952745			0.5	1.5819	1.7264	1.6888	1.6657	0.0749685
		1	1.0024	1.0121	0.8978	0.970767	0.0633768			1	1.3333	1.3448	1.5726	1.4169	0.134963			1	1.075	0.8267	0.90254	0.934747	0.127245			1	1.6697	1.7667	3.1643	1.8673	2.20023	0.836314			1	0.9656	1.0248	0.943	1.2109	0.9778	0.0422426			1	1.606	1.8661	1.6943	1.72213	0.132265
		2	1.0071	1.1427	0.8691	1.0063	0.136802			2	1.579	1.5287	1.8562	1.65463	0.176364			2	1.1023	0.9594	0.9628	1.00817	0.0815396			2	2.8476	2.8333	3.9467	2.7952	3.2092	0.638734			2	0.967	0.9653	1.0067	1.209	0.979667	0.023427			2	2.1157	2.4253	2.0966	2.21253	0.184509
		3	0.9858	0.9652	0.9947	0.9819	0.0151318			4	1.9163	1.878	1.8575	1.88393	0.0298457			3	1.1119	1.003	0.9952	1.0367	0.0652418			3	3.8245	4.6167	5.4238	4.3592	4.62167	0.799662			3	0.9505	1.0804	0.9322	1.1104	0.9877	0.0808003			3	2.3427	2.7438	2.1139	2.40013	0.318853
		4	0.9976	0.8488	1.0021	0.9495	0.0872378			6	1.9124	1.9249	1.9469	1.92807	0.0174666			4	1.0628	1.0729	1.0644	1.0667	0.00542863			4	5.5497	6.0667	6.7657	5.8863	6.12737	0.610266			4	1.0028	0.9728	0.957	1.1284	0.977533	0.023264			4	2.4815	2.9658	2.6583	2.70187	0.245072
		5	1.0425	0.9768	0.9233	0.980867	0.059704											5	1.1364	1.2675	1.0442	1.14937	0.112213			5	7.1778	6.1833	7.2264	6.5648	6.8625	0.588706			5	1.0275	0.9579	0.9617	1.1662	0.982367	0.0391328			5	2.7705	3.2262	3.0086	3.00177	0.227927
		6	1.0401	0.9461	0.9574	0.9812	0.0513209											6	1.0805	0.9909	1.0456	1.039	0.0451631			6	7.9122	7	8.4263	7.4962	7.7795	0.72235			6	1.0096	1.0543	1.0568	1.1429	1.04023	0.0265587			6	3.0439	3.6784	3.2941	3.3388	0.319603
																										fumarate	Q64E
		fumarate	N35Q																							(mM)	Exp 1	Exp 2	Exp 3	Exp 4	AVR	stdev
		(mM)	Exp 1	Exp 2	Exp 3	AVR	stdev																			0	1	1	1	1	1	0
		0	1	1	1	1	0																			0.5	1.0583	0.9316	1.0377	1.0062	1.0092	0.0679883
		0.5	1.0612	1.1264	0.9776	1.05507	0.0745894																			1	0.9955	0.9581	1.0843	1.0062	1.01263	0.0648211
		1	1.2245	1.1967	1.3864	1.2692	0.102446																			2	0.9865	1.1246	1.0377	0.9321	1.0496	0.0698148
		2	1.3197	1.2695	1.4273	1.33883	0.0806212																			3	0.9694	0.9573	0.9562	1.0432	0.960967	0.00732416
		3	1.3878	1.3931	1.4145	1.39847	0.0141359																			4	1.0045	0.9894	1.0236	0.9753	1.00583	0.0171389
		4	1.449	1.4687	1.5895	1.5024	0.0760712																			6	1.0135	1.0272	1.0526	0.9938	1.0311	0.0198396
		5	1.4898	1.5466	1.6694	1.5686	0.0917989
		6	1.5646	1.6137	1.7143	1.63087	0.0763121
																										fumarate	Q64N
																										(mM)	Exp 1	Exp 2	Exp 3	Exp 4	AVR	stdev
																										0	1	1	1	1	1	0
																										0.5	1.0161	1.0215	1.2553	1.0694	1.09763	0.13657
																										1	1.0524	1.0858	1.009	1.0619	1.04907	0.0385084
																										2	1.0285	1.0472	1.0931	1.0706	1.05627	0.0332407
																										3	1.004	1.0451	1.0825	1.0722	1.04387	0.0392645
																										4	1.0444	1.073	1.1592	1.0135	1.0922	0.0597599
																										5	1.004	1.1546	1.2165	1.1122	1.12503	0.109292
																										6	1.0282	1.0665	1.2165	1.048	1.10373	0.0995187
[truncated: 8 more columns]

## Sheet: Fig. S11
	Fig. S11a	Pyruvate	Sample			Pyruvate	Sample			Fig. S11d	Pyruvate	Sample			Pyruvate	Sample
		MRC5	Con	EA		MRC5	Con	MDSA			MRC5	Con	EA		MRC5	Con	MDSA
		Exp 1	1.01	0.88		Exp 1	1.04	0.64			Exp 1	1.03	0.76		Exp 1	0.99	0.9
		Exp 2	1.03	0.74		Exp 2	1	0.62			Exp 2	1.03	0.96		Exp 2	0.98	0.94
		Exp 3	1.01	0.88		Exp 3	1.03	0.61			Exp 3	1.01	0.85		Exp 3	0.99	0.87
		Exp 4	1	0.82		Exp 4	0.97	0.52			Exp 4	0.98	0.87
						Exp 5	1	0.76
		AVR	1.0125	0.83		AVR	1.008	0.63			AVR	1.0125	0.86		AVR	0.986667	0.903333
		stdev	0.0125831	0.0663325		stdev	0.0277489	0.0860233			stdev	0.0236291	0.0820569		stdev	0.0057735	0.0351188
		unpaird t-test		0.00165422		unpaird t-test		1.39741e-05			unpaird t-test		0.0117587		unpaird t-test		0.0154053
		P value summary		**		P value summary		***			P value summary		**		P value summary		**
	Fig. S11b	NADH	Sample			NADH	Sample			Fig. S11e	NADH	Sample			NADH	Sample
		HFL-1	Con	EA		HFL-1	Con	MDSA			HFL-1	Con	EA		HFL-1	Con	MDSA
		Exp 1	1	0.62		Exp 1	1.01	0.64			Exp 1	1.05	0.53		Exp 1	0.99	0.85
		Exp 2	0.99	0.73		Exp 2	0.99	0.46			Exp 2	1.02	0.33		Exp 2	1.03	0.93
		Exp 3	1.02	0.83		Exp 3	1	0.71			Exp 3	0.97	0.79		Exp 3	0.99	0.88
		Exp 4	0.97	0.74							Exp 4	1.02	0.35
		AVR	1.00333	0.726667		AVR	1	0.603333			AVR	1.01333	0.55		AVR	1.00333	0.886667
		stdev	0.0152753	0.10504		stdev	0.01	0.12897			stdev	0.0404145	0.230651		stdev	0.023094	0.0404145
		unpaird t-test		0.000974474		unpaird t-test		0.00604118			unpaird t-test		0.00308463		unpaird t-test		0.0122412
		P value summary		***		P value summary		**			P value summary		**		P value summary		**
	Fig. S11c	NAD+/NADH	Sample			NAD+/NADH	Sample			Fig. S11f	NAD+/NADH	Sample			NAD+/NADH	Sample
		HFL-1	Con	EA		HFL-1	Con	MDSA			HFL-1	Con	EA		HFL-1	Con	MDSA
		Exp 1	1.01	1.53		Exp 1	1.03	1.39			Exp 1	1.01	1.19		Exp 1	1.01	1
		Exp 2	0.99	1.94		Exp 2	1.01	1.53			Exp 2	1	1.1		Exp 2	1.01	0.98
		Exp 3	1.02	1.74		Exp 3	1.01	1.53			Exp 3	1.01	1.25		Exp 3	1	1.15
						Exp 4	0.99	1.42
		AVR	1.00667	1.73667		AVR	1.01	1.4675			AVR	1.00667	1.18		AVR	1.00667	1.04333
		stdev	0.0152753	0.20502		stdev	0.0163299	0.0732006			stdev	0.0057735	0.0754983		stdev	0.0057735	0.0929157
		unpaird t-test		0.00354566		unpaird t-test		1.84531e-05			unpaird t-test		0.0166085		unpaird t-test		0.532575
		P value summary		**		P value summary		***			P value summary		**		P value summary		ns

## Sheet: Fig. S12
Fig. S12a	HEK293FT	EA						Fig. S12b	MRC-5	EA						Fig. S12c	HFL-1	EA						Fig.S12d	H1299	EA						Fig. S12e	MCF-7	EA
	(µM)	Exp 1	Exp 2	Exp 3	AVR	stdev			(µM)	Exp 1	Exp 2	Exp 3	AVR	stdev			(µM)	Exp 1	Exp 2	Exp 3	AVR	stdev			(µM)	Exp 1	Exp 2	Exp 3	AVR	stdev			(µM)	Exp 1	Exp 2	Exp 3	AVR	stdev
	0	111.7	92.7	95.6	100	10.2357			0	98.6	102.5	99	100.033	2.14554			0	105.686	97.542	96.772	100	4.93925			0	104.1	102.3	93.7	100.033	5.55818			0	113.9	109.2	76.9	100	20.1427
	60	91.3	81.3	78.7	83.7667	6.65232			200	86.5	85.9	87.7	86.7	0.916515			100	84.695	66.206	75.177	75.3593	9.24585			100	74.2	67.7	67.9	69.9333	3.69639			50	78.3	84.2	56.8	73.1	14.4212
	120	86.8	71.7	67.3	75.2667	10.2276			400	81.9	90.4	103.9	92.0667	11.0943			200	72.16	64.215	58.731	65.0353	6.75198			200	69.6	71.6	63.5	68.2333	4.2194			100	61.2	92.9	72.7	75.6	16.0477
	180	101.9	83.3	81.9	89.0333	11.1648			600	53.7	57.5	58.5	56.5667	2.53246			300	32.267	25.577	26.212	28.0187	3.69284			400	46.8	48.9	56.7	50.8	5.21632			200	113.8	69.3	64	82.3667	27.3507
	240	88.6	91.9	84	88.1667	3.96779			800	55	53.5	55.9	54.8	1.21244			400	19.612	12.828	12.828	15.0893	3.91674			600	36.1	40.3	42.9	39.7667	3.43123			400	97.4	77.9	70	81.7667	14.1033
	300	65.7	67.9	69.1	67.5667	1.72434			1000	56.3	59.9	48.8	55	5.66304			500	17.948	11.9	13.136	14.328	3.19534			800	40.5	39.1	39.8	39.8	0.7			600	84.3	59.6	59.2	67.7	14.3774
	330	72.4	72.3	75.7	73.4667	1.93477											600	15.446	11.656	10.972	12.6913	2.41			1000	34.1	33.9	32.7	33.5667	0.757188			800	59.6	66.2	52.8	59.5333	6.70025
																																	1000	73.6	54	45.2	57.6	14.5382
	HK293FT	MDSA							MRC-5	MDSA							HFL-1	MDSA							H1299	MDSA							MCF-7	MDSA
	(µM)	Exp 1	Exp 2	Exp 3	AVR	stdev			(µM)	Exp 1	Exp 2	Exp 3	AVR	stdev			(µM)	Exp 1	Exp 2	Exp 3	AVR	stdev			(µM)	Exp 1	Exp 2	Exp 3	AVR	stdev			(µM)	Exp 1	Exp 2	Exp 3	AVR	stdev
	0	97.4	103.3	99.3	100	3.01164			0	109.2	98.8	92	100	8.66256			0	110.945	102.801	102.031	105.259	4.93925			0	105.7	94.3	100	100	5.7			0	101.6	106.5	100.1	102.733	3.34714
	60	77.6	74	70.8	74.1333	3.40196			200	80.6	97.8	103.1	93.8333	11.7628			100	96.689	84.045	80.169	86.9677	8.6391			100	93.5	80.4	86.9	86.9333	6.55006			50	89	75.8	77.9	80.9	7.09295
	120	90.7	83.5	93.6	89.2667	5.20032			400	109.2	117.6	142.1	122.967	17.094			200	54.118	52.529	50.508	52.385	1.8093			200	84.7	69.4	77.1	77.0667	7.65005			100	81.7	76	71.5	76.4	5.11175
	180	76.1	73.5	73	74.2	1.66433			600	65.2	66.8	71.4	67.8	3.2187			300	39.585	38.837	38.687	39.0363	0.481042			400	49.7	61.4	55.5	55.5333	5.85007			200	81.6	77.2	85.7	81.5	4.25088
	240	58.2	60.9	63.3	60.8	2.55147			800	75.3	72.6	88.4	78.7667	8.45123			400	18.147	18.639	17.877	18.221	0.386352			600	97	44.4	19.3	53.5667	39.6528			400	71.7	72.5	65.3	69.8333	3.94631
	300	59.4	58.1	56.4	57.9667	1.50444			1000	71.6	85.2	97.1	84.6333	12.7594			600	10.897	10.758	10.593	10.7493	0.152185			800	57.5	23.5	40.5	40.5	17			600	77.4	73	73.9	74.7667	2.32451
	330	40.8	42.1	42.9	41.9333	1.05987																			1000	59.8	14.1	36.9	36.9333	22.85			800	58.4	60.1	71.4	63.3	7.06612
																																	1000	63.6	60.7	72.7	65.6667	6.26126

## Sheet: Fig. S13
Fig. S13a	Pyruvate	Sample			Pyruvate	Sample			Fig. S13e	EA	Control						Fig. S13f		EA				Fig. S13j	MDSA	Control							Fig. S13k		MDSA
	H1299	Con	EA		H1299	Con	MDSA			Time (minutes)	Exp 1	Exp 2	Exp 3	AVR	stdev			Basal Respiration	0 µM	75 µM	150 µM			Time (minutes)	Exp 1	Exp 2	Exp 3		AVR	stdev			Basal Respiration	0 µM	75 µM	150 µM
	Exp 1	0.943346	1.01923		Exp 1	0.943805	1.0514			1.38053	356.84	378.69	316.39	350.64	31.6094			Exp 1	233	213	234			1.38053	356.84	378.69	316.39		350.64	31.6094			Exp 1	233	221.2	199
	Exp 2	1.04879	0.759611		Exp 2	1.04997	1.05			9.8872	356.18	376.73	308.88	347.263	34.7928			Exp 2	201.3	249.6	215.9			9.8872	356.18	376.73	308.88		347.263	34.7928			Exp 2	256.2	215.3	163.2
	Exp 3	1.00787	1.10428		Exp 3	1.00623	0.94			18.3936	357.01	371.75	316.13	348.297	28.8156			Exp 3	325.2	282.8	209.5			18.3936	357.01	371.75	316.13		348.297	28.8156			Exp 3	201.3	183.9	234.2
	AVR	1	0.961042		AVR	1	1.0138			27.0133	181.02	175.55	157.54	171.37	12.2854			Exp 4	311.4	268.4	205.2			27.0133	181.02	175.55	157.54		171.37	12.2854			Exp 4	253.8	179.6	235.1
	stdev	0.0531584	0.179552		stdev	0.0533555	0.0639157			35.5174	212.05	199.19	177.73	196.323	17.3387			Exp 5	290.5	281.5	242.7			35.5174	212.05	199.19	177.73		196.323	17.3387			Exp 5	277.3	261.5	262.4
	unpaird t-test		0.736812		unpaird t-test		0.788319			44.0181	232.98	220.81	194.41	216.067	19.7176			Exp 6	321.7	272.3	293.9			44.0181	232.98	220.81	194.41		216.067	19.7176			Exp 6	190.6	252.4	245.9
	P value summary		ns		P value summary		ns			52.6274	476.09	524.56	394.64	465.097	65.654			Exp 7	253.8	274.1	234.3			52.6274	476.09	524.56	394.64		465.097	65.654			Exp 7	248.1	252.1	193.6
										61.1268	439.12	487.23	423.03	449.793	33.4043			Exp 8	255.2	273.6	221.5			61.1268	439.12	487.23	423.03		449.793	33.4043			Exp 8	213.4	247.5	215.9
										69.6324	415.46	464.07	423.22	434.25	26.1147			Exp 9	274.9	276.9	283.5			69.6324	415.46	464.07	423.22		434.25	26.1147			Exp 9		271.5	260.7
Fig. S13b	Pyruvate	Sample			ATP	Sample				78.2354	99.04	87.79	95.36	94.0633	5.73599			Exp 10	301.9	269.3	283.6			78.2354	99.04	87.79	95.36		94.0633	5.73599			Exp 10		266.1	182.5
	H1299	Con	MDSA		H1299	Con	MDSA			86.7325	100.62	89.59	95.57	95.26	5.52153			Exp 11	232.8	193	288.4			86.7325	100.62	89.59	95.57		95.26	5.52153			Exp 11		199	189.1
	Exp 1	0.914679	0.937105		Exp 1	1	1.19			95.2349	98.08	87.11	92.47	92.5533	5.48547			Exp 12	190.6	204.4	302.2			95.2349	98.08	87.11	92.47		92.5533	5.48547			Exp 12		198.9	166.1
	Exp 2	1.01462	0.93381		Exp 2	1.14	1.16											Exp 13	213.4	173.3	225.8												Exp 13		189	200.5
	Exp 3	1.0217	1.1354		Exp 3	0.98	1.04											Exp 14	196	219.3	205.9												Exp 14		204.7	190.3
	Exp 4	1.04901	1.24794							EA	75 µM							Exp 15			210.7			MDSA	75 µM								Exp 15		189.6	178.8
	AVR	1	1.06356		AVR	1.04	1.13			Time (minutes)	Exp 1	Exp 2	Exp 3	AVR	stdev			Exp 16			222.7			Time (minutes)	Exp 1	Exp 2	Exp 3	Exp 4	AVR	stdev			Exp 16		225.6
	stdev	0.0587818	0.1549		stdev	0.087178	0.0793725			1.38053	300.33	244.58	331.84	292.25	44.1876			Exp 17			247.4			1.38053	338.54	324.04	289.42	267.58	304.895	32.3027			Exp 17		214.4
	unpaired t-test		0.472006		unpaired t-test		0.256641			9.8872	299.12	250.78	330.67	293.523	40.238			Exp 18			171.3			9.8872	331.28	325.5	296.02	265.49	304.572	30.2866			AVR	234.212	221.9	207.82
	P value summary		ns		P value summary		ns			18.3936	300.02	249.35	336.03	295.133	43.5461			Exp 19			214.3			18.3936	337.4	321.85	289.3	269.49	304.51	30.7689			stdev	30.0866	30.9252	32.6633
										27.0133	124.62	103.46	144.82	124.3	20.6819			AVR	257.264	246.536	237.516			27.0133	167.88	149.37	139.07	119.85	144.042	20.055			One-way ANOVA		0.57	0.11
										35.5174	150.17	125.69	171.02	148.96	22.6892			stdev	47.6872	37.7162	36.431			35.5174	203.07	180.89	165.32	141.35	172.657	25.9916			P value summary		ns	ns
Fig.S13c	NADPH	Sample			NADPH	Sample				44.0181	171.31	139.59	191.67	167.523	26.2457			One-way ANOVA		0.71	0.29			44.0181	222.92	199.42	182.65	157.3	190.572	27.6554
	H1299	Con	EA		H1299	Con	MDSA			52.6274	445.3	377.18	506.43	442.97	64.6565			P value summary		ns	ns			52.6274	457.45	475.68	377.42	338.05	412.15	65.2818
	Exp 1	0.896972	1.05854		Exp 1	1.02	1.02			61.1268	402.11	359.59	506.68	422.793	75.6949									61.1268	427.99	462.02	423.53	390.33	425.967	29.3249		Fig. S13l		MDSA
	Exp 2	1.01899	1.01211		Exp 2	0.99	1			69.6324	378.7	344.7	487.88	403.76	74.8073									69.6324	404.9	444.96	430.08	406.8	421.685	19.283			Maximum Resipiration	0 µM	75 µM	150 µM
	Exp 3	1.02635	1.03422		Exp 3	1	0.99			78.2354	60.13	53.08	76.57	63.26	12.0537		Fig. S13g		EA					78.2354	93.93	80.72	83.99	66.35	81.2475	11.4102			Exp 1	340.2	329.3	336.7
	Exp 4	1.05769	1.05966			0.99	1.01			86.7325	63.83	57.53	82.17	67.8433	12.8009			Maximum Resipiration	0 µM	75 µM	150 µM			86.7325	95.63	84.37	85.72	71.64	84.34	9.84309			Exp 2	393.7	353.8	260.4
	AVR	1	1.04113		AVR	1	1.005			95.2349	63.36	55.64	78.61	65.87	11.6889			Exp 1	340.207	343.751	379.389			95.2349	91.59	82.63	85	69.88	82.275	9.09133			Exp 3	297.7	310.6	284.6
	stdev	0.0707057	0.0226286		stdev	0.0141421	0.0129099											Exp 2	297.67	256.405	329.446												Exp 4	313.7	303.2	299.5
	unpaired t-test		0.310225		unpaired t-test		0.62022											Exp 3	350.298	304.475	328.244												Exp 5	359.1	321	353.2
	P value summary		ns		P value summary		ns			EA	150 µM							Exp 4	302.257	266.349	303.938			MDSA	150 µM								Exp 6	268.7	317.6	351.3
										Time (minutes)	Exp 1	Exp 2	Exp 3	AVR	stdev			Exp 5	277.349	248.201	264.77			Time (minutes)	Exp 1	Exp 2	Exp 3		AVR	stdev			Exp 7	357.6	315.4	289.7
										1.38053	296.86	297.24	291.57	295.223	3.16958			Exp 6	347.451	257.601	324.358			1.38053	285.96	235.42	304.64		26.6133	35.8112			Exp 8	283	320.6	333.6
Fig. S13d	ROS	Sample			ROS	Sample				9.8872	294.88	293.05	285.73	291.22	4.84172			Exp 7	313.745	308.26	276.982			9.8872	283.8	234.66	303.06		26.12	35.271			Exp 9		341.2	380.5
	H1299	Con	EA		H1299	Con	MDSA			18.3936	301.59	301.42	294.46	299.157	4.06832			Exp 8	246.621	256.7	308.254			18.3936	288.42	236.93	305.79		26.7444	35.8112			Exp 10		397.1	291.1
	Exp 1	1.18001	0.684519		Exp 1	1.05839	1.26309			27.0133	127.07	128.16	127.72	127.65	0.548361			Exp 9	268.218	240.69	283.936			27.0133	117.74	98.32	123.16		9.83556	13.061			Exp 11		293.6	270.2
	Exp 2	0.867421	1.03786		Exp 2	0.864336	1.10611			35.5174	147.17	151.22	150.4	149.597	2.14118			Exp 10	363.97	251.16	335.112			35.5174	137.87	111.01	144.67		13.4489	17.7984			Exp 12		296.4	256.6
	Exp 3	0.864396	1.17614		Exp 3	1.07727	1.15956			44.0181	166.03	167.7	168.91	167.547	1.44611			Exp 11	276.326	245.155	299.731			44.0181	156.42	118.65	165.05		18.7044	24.678			Exp 13		299.1	292.7
		1.08818	1.34929							52.6274	427.78	433.34	332.28	397.8	56.81			Exp 12	268.702	252.934	290.806			52.6274	441.45	336.35	492.65		58.0889	79.6839			Exp 14		305.4	274
	AVR	1	1.06196		AVR	1	1.17625			61.1268	406.34	431.62	390.79	409.583	20.6073			Exp 13	283.022	216.71	238.484			61.1268	428.96	344.85	476.85		48.0244	66.8231			Exp 15		260	277.1
	stdev	0.159314	0.282041		stdev	0.117867	0.0798095			69.6324	390.44	416.51	404.22	403.723	13.0421			Exp 14	247.535	295.192	289.754			69.6324	408.32	337.61	466.24		44.2978	64.4209			Exp 16		321.3
	unpaired t-test		0.715252		unpaired t-test		0.0985732			78.2354	63.16	68.34	63.84	65.1133	2.81498			Exp 15			328.2			78.2354	64.99	54.9	63.33		4.11556	5.41031			Exp 17		294
	P value summary		ns		P value summary		ns			86.7325	64.11	70.92	68.33	67.7867	3.43736			Exp 16			352.929			86.7325	68.72	57.65	69.09		5.00222	6.50071			AVR	326.713	316.447	303.413
										95.2349	61.73	68.62	66.51	65.62	3.53017			Exp 17			305.913			95.2349	67.36	55.54	66.98		5.16889	6.71727			stdev	43.0274	29.5684	38.0408
																		Exp 18			280.546												One-way ANOVA		0.73	0.25
																		Exp 19			331.261												P value summary		ns	ns
																		AVR	298.812	267.399	308.003
																		stdev	38.8522	33.5097	33.0408
																		One-way ANOVA		0.58	0.25											Fig. S13m		MDSA
																		P value summary		ns	ns												ATP Production	0 µM	75 µM	150 µM
																																	Exp 1	158.4	152.6	153.6
																																	Exp 2	176.6	155.2	124.7
																	Fig. s13h		EA														Exp 3	142.7	135.2	155.2
																		ATP Production	0 µM	75 µM	150 µM												Exp 4	188.4	134.7	163.5
																		Exp 1	158.4	157.9	173.3												Exp 5	197.9	169.4	184.8
																		Exp 2	142.7	174.8	157.1												Exp 6	134.7	180.4	177.1
																		Exp 3	214.2	191.8	155.9												Exp 7	202	174.1	139.2
																		Exp 4	199.9	180	150.1												Exp 8	163.5	183.9	156.2
																		Exp 5	196	209.9	168.2												Exp 9		189.8	195.1
																		Exp 6	220.7	199.9	212.2												Exp 10		191.9	129.9
																		Exp 7	188.4	203.1	168.1												Exp 11		141.8	136.2
																		Exp 8	170.4	178.3	167.2												Exp 12		142.8	120.2
																		Exp 9	177.7	161.2	203.9												Exp 13		141.9	150.1
																		Exp 10	204.8	192.8	201.6												Exp 14		147.6	152.6
																		Exp 11	157.8	153.9	185.6												Exp 15		158.9	147.1
																		Exp 12	134.7	167.4	176.7												Exp 16		184
																		Exp 13	163.5	138.9	163.7												Exp 17		174.2
																		Exp 14	153	177.1	143.1												AVR	170.525	162.259	152.367
																		Exp 15			151.7												stdev	24.9299	19.8647	21.3985
																		Exp 16			162.3												One-way ANOVA		0.7	0.29
																		Exp 17			140.8												P value summary		ns	ns
																		Exp 18			137.2
																		Exp 19			175.3													MDSA
																		AVR	177.3	177.643	168.105											Fig. S13n	Spare Respiration Capacity	0 µM	75 µM	150 µM
																		stdev	27.1225	20.4907	21.147												Exp 1	107.2	108.041	137.7
																		One-way ANOVA		>0.99	0.42												Exp 2	137.5	138.449	97.1
																		P value summary		ns	ns												Exp 3	96.4	126.709	50.4
																																	Exp 4	60	123.585	64.3
																																	Exp 5	81.8	59.4558	90.7
																	Fig.S13i		EA														Exp 6	78.1	65.2435	105.4
																		Spare Respiration Capacity	0 µM	75 µM	150 µM												Exp 7	119.5	63.312	96.1
																		Exp 1	107.178	130.76	145.392												Exp 8	75.9	73.1395	117.7
																		Exp 2	96.3769	56.9	113.571												Exp 9		69.6759	119.8
																		Exp 3	59.9752	52.9	118.727												Exp 10		130.999	108.6
																		Exp 4	62.0774	47.4	98.7821												Exp 11		94.5955	100.8
																		Exp 5	43.5315	82.8	42.7105												Exp 12		97.4862	75
																		Exp 6	78.076		86.7171												Exp 13		110.165	116.5
																		Exp 7	75.9066		51.5359												Exp 14		100.769	91.3
																		Exp 8	56.2295		83.8375												Exp 15		76.835	107.2
																		Exp 9			117.527												Exp 16		104.401
																		Exp 10			130.244												Exp 17		86.7926
																		Exp 11			63.8412												AVR	94.55	95.862	98.5733
																		Exp 12			119.214												stdev	25.6497	25.2379	22.4712
																		Exp 13			127.628												One-way ANOVA		0.99	0.9
																		AVR	72.4189	74.152	99.979												P value summary		ns	ns
																		stdev	21.3297	34.4391	32.0509
																		One-way ANOVA		>0.99	0.09
																		P value summary		ns	ns

[truncated: 1 more sheets: Fig. S14]
